# Supplementary material for: Circulating trophoblast cell clusters for early detection of placenta accreta spectrum disorders
Source: Nat Commun. 2021 Aug 3;12:4408. doi: 10.1038/s41467-021-24627-2 (PMC8333096; doi:10.1038/s41467-021-24627-2)
Supplement: Supplementary file 4 — Source data [file 41467_2021_24627_MOESM4_ESM.xlsx]

## Sheet: Fig. 2b
Fig. 2b	The performance of capturing single JEG-3 cells and JEG-3 clusters of varying cell numbers were studied at flow rates of 0.2, 0.5, 1.0, and 2.0 ml/h (n = 3)
Count	Flow rates	0.2 mL/h						0.5 mL/h						1.0 mL/h						2.0 mL/h
	Test times	Test 1		Test 2		Test 3		Test 1		Test 2		Test 3		Test 1		Test 2		Test 3		Test 1		Test 2		Test 3
	Enrichment	Before	After	Before	After	Before	After	Before	After	Before	After	Before	After	Before	After	Before	After	Before	After	Before	After	Before	After	Before	After
Single cell	N = 1	909	635	930	584	688	465	637	622	765	691	698	665	984	719	861	777	961	871	838	490	761	398	804	377
Clustered JEG-3 cells	N = 2	147	126	138	108	40	26	130	125	83	73	105	100	127	100	111	99	90	87	127	83	120	77	131	82
	N = 3	47	45	40	31	4	3	50	48	42	40	62	62	49	44	47	45	24	24	52	42	49	37	53	39
	N = 4	24	19	23	19	4	3	22	22	26	24	34	34	27	25	29	27	9	9	22	20	22	19	25	21
	N = 5-6	22	19	21	19	1	1	19	19	32	30	35	35	30	28	36	35	12	12	40	38	31	27	26	22
	N = 7-9	15	14	12	12	2	2	13	13	24	23	22	22	19	18	28	27	9	9	23	22	18	16	16	14
	N = 10-20	12	11	10	10	1	1	14	14	17	17	15	15	37	36	19	19	3	3	33	33	26	26	24	23
	N > 20	3	3	3	3	1	1	7	7	6	6	11	11	22	22	7	7	1	1	61	61	41	41	30	30
Capture efficiency	Flow rates	0.2 mL/h					0.5 mL/h					1.0 mL/h					2.0 mL/h
	Test times	Test 1	Test 2	Test 3	Means	SD	Test 1	Test 2	Test 3	Means	SD	Test 1	Test 2	Test 3	Means	SD	Test 1	Test 2	Test 3	Means	SD
Single cell	N = 1	0.69857	0.627957	0.675872	0.667466	0.029434	0.976452	0.903268	0.952722	0.944147	0.0304863	0.730691	0.902439	0.906348	0.846493	0.0818996	0.584726	0.522996	0.468905	0.525542	0.0473176
Clustered JEG-3 cells	N = 2	0.857143	0.782609	0.65	0.763251	0.0856664	0.961538	0.879518	0.952381	0.931146	0.0366973	0.787402	0.891892	0.966667	0.881987	0.0735191	0.653543	0.641667	0.625954	0.640388	0.0112994
	N = 3	0.957447	0.775	0.75	0.827482	0.0924638	0.96	0.952381	1	0.970794	0.0208849	0.897959	0.957447	1	0.951802	0.0418488	0.807692	0.755102	0.735849	0.766214	0.0303642
	N = 4	0.791667	0.826087	0.75	0.789251	0.0311093	1	0.923077	1	0.974359	0.0362619	0.925926	0.931034	1	0.95232	0.0337792	0.909091	0.863636	0.84	0.870909	0.0286712
	N = 5-6	0.863636	0.904762	1	0.922799	0.0571126	1	0.9375	1	0.979167	0.0294628	0.933333	0.972222	1	0.968519	0.0273423	0.95	0.870968	0.846154	0.889041	0.0442792
	N = 7-9	0.933333	1	1	0.977778	0.031427	1	0.958333	1	0.986111	0.0196419	0.947368	0.964286	1	0.970551	0.0219388	0.956522	0.888889	0.875	0.906804	0.0356104
	N = 10-20	0.916667	1	1	0.972222	0.0392837	1	1	1	1	0	0.972973	1	1	0.990991	0.0127407	1	1	0.958333	0.986111	0.0196419
	N > 20	1	1	1	1	0	1	1	1	1	0	1	1	1	1	0	1	1	1	1	0

## Sheet: Fig. 2c-e
Fig. 2c	Distribution of single JEG-3 cells and JEG-3 clusters along the three microchannels of NanoVelcro Chips were studied at the optimal flow rate of 0.5 ml/h.
Count		Total Enrichment		Enrichment on each microchannel
		Before	After	#1	#2	#3
Single cell	N = 1	637	622	367	139	116
Clustered JEG-3 cells	N = 2	130	125	89	24	12
	N = 3	50	48	28	14	6
	N = 4	22	22	17	3	2
	N = 5-6	19	19	16	3	0
	N = 7-9	13	13	9	3	1
	N = 10-20	14	14	12	0	2
	N > 20	7	7	4	0	3
Fig. 2d	Side-by-side comparison of the distributions of single JEG-3 cells and JEG-3 clusters of varying cell numbers characterized before and after the enrichment onto NanoVelcro Chips (n = 3)
Count	Test times	Test 1		Test 2		Test 3			Before enrichment		After enrichment
	Enrichment	Before	After	Before	After	Before	After		Means	SD	Means	SD
Single cell	N = 1	637	622	765	691	698	665		700	52.2749	659.333	28.4527
Clustered JEG-3 cells	N = 2	130	125	83	73	105	100		106	19.2007	99.3333	21.2341
	N = 3	50	48	42	40	62	62		51.3333	8.21922	50	9.09212
	N = 4	22	22	26	24	34	34		27.3333	4.98888	26.6667	5.24934
	N = 5-6	19	19	32	30	35	35		28.6667	6.94422	28	6.68331
	N = 7-9	13	13	24	23	22	22		19.6667	4.78423	19.3333	4.49691
	N = 10-20	14	14	17	17	15	15		15.3333	1.24722	15.3333	1.24722
	N > 20	7	7	6	6	11	11		8	2.16025	8	2.16025
Fig. 2e	Proportions of single and clustered JEG-3 cells, as well as proportions of JEG-3 clusters of varying cell numbers, before and after enrichment.
		Cell count		Proportion
	Enrichment	Before	After	Before	After
JEG-3 cells	Single cell	637	622	0.32335	0.320784
	Cell in clusters	1333	1317	0.67665	0.679216
	Total Cells	1970	1939	1	1
		Cluster count		Proportion (%)
	Enrichment	Before	After	Before	After
JEG-3 clusters	N = 2	130	125	0.509804	0.504032
	N = 3	50	48	0.196078	0.193548
	N = 4	22	22	0.0862745	0.0887097
	N = 5	11	11	0.0431373	0.0443548
	N = 6	8	8	0.0313725	0.0322581
	N = 7	5	5	0.0196078	0.0201613
	N = 8	5	5	0.0196078	0.0201613
	N = 9	3	3	0.0117647	0.0120968
	N = 10-20	14	14	0.054902	0.0564516
	N > 20	7	7	0.027451	0.0282258

## Sheet: Fig. 5, Suppl. Fig. 4 & 7
Inset of Fig. 5a	Groups	Total case (n)	Samples with single cTBs		Samples with clustered cTBs
			Case (n)	Percentage (%)	Case (n)	Percentage (%)
	PAS	65	64	0.984615	56	0.861538
	Previa	59	50	0.847458	13	0.220339
	Normal	44	38	0.863636	6	0.136364
Counts of single cTBs, clustered cTBs, and cTB clusters per 2 ml of blood for all participants enrolled in the study (n = 183).
		Fig. 5a: Count			Fig. 5b: Log2(count+1)			Suppl. Fig. 4 Stratification	Suppl. Fig. 7 Gestation
Group	Code	Single cTBs	Clustered cTBs	cTB clusters	Single cTBs	Clustered cTBs	cTB clusters	(1: accreta, 2: increta or pecreta)	GA (weeks)
PAS (n=65)	PAS01	25	65	15	4.70044	6.04439	4	1	14
	PAS02	5	0	0	2.58496	0	0	2	33.2857
	PAS03	4	0	0	2.32193	0	0	2	30.1429
	PAS04	46	56	14	5.55459	5.83289	3.90689	1	10.1429
	PAS05	51	51	7	5.70044	5.70044	3	2	29
	PAS06	17	28	8	4.16993	4.85798	3.16993	1	35.5714
	PAS07	5	28	5	2.58496	4.85798	2.58496	1	20.2857
	PAS08	12	30	9	3.70044	4.9542	3.32193	1	18.6667
	PAS09	6	54	11	2.80735	5.78136	3.58496	1	20.3333
	PAS10	15	147	27	4	7.20945	4.80735	2	36
	PAS11	65	228	45	6.04439	7.8392	5.52356	1	12.2857
	PAS12	17	58	9	4.16993	5.88264	3.32193	1	33.8889
	PAS13	69	13	6	6.12928	3.80735	2.80735	1	37.4286
	PAS14	44	260	26	5.49185	8.02791	4.75489	1	33.7143
	PAS15	29	55	11	4.90689	5.80735	3.58496	2	17.4
	PAS16	0	0	0	0	0	0	1	20.5
	PAS17	5	46	8	2.58496	5.55459	3.16993	2	34.2857
	PAS18	6	16	5	2.80735	4.08746	2.58496	1	32.2857
	PAS19	17	12	5	4.16993	3.70044	2.58496	1	19
	PAS20	145	156	39	7.18982	7.29462	5.32193	2	35.2857
	PAS21	7	0	0	3	0	0	1	28.1111
	PAS22	3	26	5	2	4.75489	2.58496	1	31.1429
	PAS23	12	0	0	3.70044	0	0	1	35
	PAS24	26	267	24	4.75489	8.06609	4.64386	1	23.6667
	PAS25	11	111	16	3.58496	6.80735	4.08746	2	24.4
	PAS26	8	32	7	3.16993	5.04439	3	1	21
	PAS27	35	0	0	5.16993	0	0	1	34.4286
	PAS28	6	7	2	2.80735	3	1.58496	1	35
	PAS29	18	14	4	4.24793	3.90689	2.32193	1	36.2857
	PAS30	4	8	4	2.32193	3.16993	2.32193	2	35.5714
	PAS31	6	0	0	2.80735	0	0	2	35.5714
	PAS32	5	5	2	2.58496	2.58496	1.58496	2	34.2857
	PAS33	9	0	0	3.32193	0	0	2	29.7143
	PAS34	71	11	5	6.16993	3.58496	2.58496	1	31.1429
	PAS35	12	8	2	3.70044	3.16993	1.58496	2	28.2857
	PAS36	50	44	15	5.67243	5.49185	4	2	37.2857
	PAS37	77	74	14	6.2854	6.22882	3.90689	2	36
	PAS38	70	81	13	6.14975	6.35755	3.80735	2	33.5714
	PAS39	47	26	10	5.58496	4.75489	3.45943	2	35.2857
	PAS40	50	14	4	5.67243	3.90689	2.32193	2	15.1429
	PAS41	17	38	5	4.16993	5.2854	2.58496	2	35.5714
	PAS42	89	87	28	6.49185	6.45943	4.85798	1	35.5714
	PAS43	29	302	27	4.90689	8.24317	4.80735	2	35.2857
	PAS44	39	397	54	5.32193	8.63662	5.78136	2	32.1429
	PAS45	73	111	29	6.20945	6.80735	4.90689	2	25
	PAS46	70	119	42	6.14975	6.90689	5.42626	1	35
	PAS47	48	113	26	5.61471	6.83289	4.75489	2	35.2857
	PAS48	18	26	10	4.24793	4.75489	3.45943	2	29
	PAS49	14	0	0	3.90689	0	0	2	32.7143
	PAS50	19	362	43	4.32193	8.50383	5.45943	1	33.7143
	PAS51	60	161	15	5.93074	7.33985	4	2	35.7143
	PAS52	37	68	19	5.24793	6.10852	4.32193	2	37.1429
	PAS53	149	279	33	7.22882	8.12928	5.08746	2	33
	PAS54	42	505	29	5.42626	8.98299	4.90689	1	39
	PAS55	38	19	7	5.2854	4.32193	3	1	33.5714
	PAS56	9	2	1	3.32193	1.58496	1	1	19
	PAS57	11	4	2	3.58496	2.32193	1.58496	1	33
	PAS58	28	6	3	4.85798	2.80735	2	1	36
	PAS59	48	72	16	5.61471	6.18982	4.08746	1	20
	PAS60	10	11	5	3.45943	3.58496	2.58496	1	23
	PAS61	24	48	17	4.64386	5.61471	4.16993	2	33.4286
	PAS62	20	50	7	4.39232	5.67243	3	1	22.8571
	PAS63	15	6	3	4	2.80735	2	1	29.1429
	PAS64	18	27	5	4.24793	4.80735	2.58496	1	20.7143
	PAS65	6	245	16	2.80735	7.94251	4.08746	1	12.4286
Placenta previa (n=59)	Pre01	3	0	0	2	0	0	N/A	13.2857
	Pre02	3	0	0	2	0	0	N/A	20.7143
	Pre03	6	0	0	2.80735	0	0	N/A	10.5714
	Pre04	2	2	1	1.58496	1.58496	1	N/A	33
	Pre05	5	0	0	2.58496	0	0	N/A	32.8571
	Pre06	6	0	0	2.80735	0	0	N/A	19.8571
	Pre07	2	0	0	1.58496	0	0	N/A	20.5714
	Pre08	20	25	8	4.39232	4.70044	3.16993	N/A	21.7143
	Pre09	3	3	1	2	2	1	N/A	12.1429
	Pre10	9	14	4	3.32193	3.90689	2.32193	N/A	36.1429
	Pre11	3	0	0	2	0	0	N/A	32.5714
	Pre12	0	0	0	0	0	0	N/A	36
	Pre13	7	0	0	3	0	0	N/A	28.3
	Pre14	12	5	2	3.70044	2.58496	1.58496	N/A	20.5714
	Pre15	5	6	3	2.58496	2.80735	2	N/A	32
	Pre16	6	0	0	2.80735	0	0	N/A	33.8571
	Pre17	1	0	0	1	0	0	N/A	36.3
	Pre18	2	0	0	1.58496	0	0	N/A	36.7143
	Pre19	8	2	1	3.16993	1.58496	1	N/A	36.5714
	Pre20	2	4	1	1.58496	2.32193	1	N/A	15
	Pre21	6	14	1	2.80735	3.90689	1	N/A	36.1429
	Pre22	0	0	0	0	0	0	N/A	37
	Pre23	1	0	0	1	0	0	N/A	35.4286
	Pre24	0	20	1	0	4.39232	1	N/A	31
	Pre25	0	0	0	0	0	0	N/A	36.7143
	Pre26	3	0	0	2	0	0	N/A	36.5714
	Pre27	0	0	0	0	0	0	N/A	31
	Pre28	1	0	0	1	0	0	N/A	36.2857
	Pre29	7	0	0	3	0	0	N/A	37.2857
	Pre30	0	0	0	0	0	0	N/A	36.8571
	Pre31	0	0	0	0	0	0	N/A	35.5714
	Pre32	0	0	0	0	0	0	N/A	37.1429
	Pre33	0	0	0	0	0	0	N/A	33.8571
	Pre34	2	0	0	1.58496	0	0	N/A	37.2857
	Pre35	13	0	0	3.80735	0	0	N/A	32.4286
	Pre36	1	0	0	1	0	0	N/A	35.8571
	Pre37	12	0	0	3.70044	0	0	N/A	29.7143
	Pre38	7	3	1	3	2	1	N/A	32.4286
	Pre39	19	0	0	4.32193	0	0	N/A	16
	Pre40	6	0	0	2.80735	0	0	N/A	35
	Pre41	3	0	0	2	0	0	N/A	34.1429
	Pre42	9	0	0	3.32193	0	0	N/A	17.8571
	Pre43	10	2	1	3.45943	1.58496	1	N/A	26
	Pre44	2	0	0	1.58496	0	0	N/A	30.1429
	Pre45	2	0	0	1.58496	0	0	N/A	32.1429
	Pre46	2	0	0	1.58496	0	0	N/A	29.7143
	Pre47	6	0	0	2.80735	0	0	N/A	28.4286
	Pre48	9	0	0	3.32193	0	0	N/A	36
	Pre49	10	8	3	3.45943	3.16993	2	N/A	31.5714
	Pre50	4	0	0	2.32193	0	0	N/A	34
	Pre51	3	0	0	2	0	0	N/A	35
	Pre52	20	0	0	4.39232	0	0	N/A	22
	Pre53	6	0	0	2.80735	0	0	N/A	13
	Pre54	8	0	0	3.16993	0	0	N/A	27
	Pre55	15	0	0	4	0	0	N/A	36
	Pre56	9	0	0	3.32193	0	0	N/A	12
	Pre57	7	0	0	3	0	0	N/A	12.2857
	Pre58	7	0	0	3	0	0	N/A	28.1429
	Pre59	3	0	0	2	0	0	N/A	33.4286
Normal placentation (n = 44)	Nor01	4	0	0	2.32193	0	0	N/A	16.1429
	Nor02	0	0	0	0	0	0	N/A	8.14286
	Nor03	2	0	0	1.58496	0	0	N/A	29.7143
	Nor04	2	0	0	1.58496	0	0	N/A	11.7143
	Nor05	0	0	0	0	0	0	N/A	12.2857
	Nor06	8	2	1	3.16993	1.58496	1	N/A	12
	Nor07	3	0	0	2	0	0	N/A	13
	Nor08	3	0	0	2	0	0	N/A	21.2857
	Nor09	0	0	0	0	0	0	N/A	21.5714
	Nor10	1	0	0	1	0	0	N/A	12
	Nor11	1	0	0	1	0	0	N/A	11
	Nor12	1	0	0	1	0	0	N/A	33.6
	Nor13	1	0	0	1	0	0	N/A	21.1
	Nor14	1	0	0	1	0	0	N/A	18.1
	Nor15	8	0	0	3.16993	0	0	N/A	11.5
	Nor16	0	0	0	0	0	0	N/A	19
	Nor17	4	0	0	2.32193	0	0	N/A	29.6
	Nor18	2	0	0	1.58496	0	0	N/A	15
	Nor19	2	0	0	1.58496	0	0	N/A	25.1429
	Nor20	2	0	0	1.58496	0	0	N/A	12
	Nor21	7	6	1	3	2.80735	1	N/A	10
	Nor22	35	9	4	5.16993	3.32193	2.32193	N/A	21
	Nor23	2	0	0	1.58496	0	0	N/A	31.8571
	Nor24	0	0	0	0	0	0	N/A	36
	Nor25	16	4	2	4.08746	2.32193	1.58496	N/A	16.1429
	Nor26	3	0	0	2	0	0	N/A	19.7
	Nor27	1	0	0	1	0	0	N/A	25.2857
	Nor28	1	0	0	1	0	0	N/A	28.4286
	Nor29	2	2	1	1.58496	1.58496	1	N/A	20.3
	Nor30	7	0	0	3	0	0	N/A	13.5714
	Nor31	5	0	0	2.58496	0	0	N/A	10.7143
	Nor32	4	0	0	2.32193	0	0	N/A	11.4286
	Nor33	2	0	0	1.58496	0	0	N/A	9.28571
	Nor34	3	10	5	2	3.45943	2.58496	N/A	8
	Nor35	0	0	0	0	0	0	N/A	8.57143
	Nor36	1	0	0	1	0	0	N/A	7.85714
	Nor37	1	0	0	1	0	0	N/A	11.1429
	Nor38	1	0	0	1	0	0	N/A	8.28571
	Nor39	1	0	0	1	0	0	N/A	12.7143
	Nor40	4	0	0	2.32193	0	0	N/A	11.1429
	Nor41	1	0	0	1	0	0	N/A	40.4286
	Nor42	1	0	0	1	0	0	N/A	13
	Nor43	5	0	0	2.58496	0	0	N/A	28
	Nor44	6	0	0	2.80735	0	0	N/A	32
Non-pregnant (n=15)	Non01	0	0	0
	Non02	0	0	0
	Non03	0	0	0
	Non04	0	0	0
	Non05	0	0	0
	Non06	0	0	0
	Non07	0	0	0
	Non08	0	0	0
	Non09	0	0	0
	Non10	0	0	0
	Non11	0	0	0
	Non12	0	0	0
	Non13	0	0	0
	Non14	0	0	0
	Non15	0	0	0

## Sheet: Fig. 6, Suppl. Table 2
Disease_or_not_T	LOGREGR_T_Stepwise		Disease_or_not_T	LOOCV_Stepwise_T		T_V_Stepwise	Disease_or_not_V_stepwise		Group__1_normal__2_previa__3_accreta_	LOGREGR_all_cTB_stepwise	LOGREGR_all cTB+US_Stepwise	US__(PAS=1)		Group_early_GA	LOGREGR Early cTB_stepwise	LOGREGR Early_US_stepwise	US__1_Accreta		Late_GA	LOGREGR Late cTB_Stepwise	LOGREGR Late_US_stepwise	US__1_Accreta
0	0.0837983		0	0.221976		-2.63651	0		1	0.090842	0.0178341	0		1	0.0596587	0.0199439	0		1	0.0456111	0.0114875	0
0	0.053091		0	0.206421		-2.88119	0		1	0.0655278	0.0178341	0		1	0.0596587	0.0199439	0		1	0.0359396	0.0114875	0
0	0.0668254		0	0.214198		-2.75885	0		1	0.07724	0.0178341	0		1	0.109435	0.0369927	0		1	0.0456111	0.0114875	0
0	0.203311		0	0.260406		-2.75885	0		1	0.200344	0.0267754	0		1	0.0596587	0.0199439	0		1	0.0359396	0.0114875	0
0	0.074871		0	0.218087		-2.75885	0		1	0.0837906	0.0178341	0		1	0.0596587	0.0199439	0		1	0.0359396	0.0114875	0
0	0.074871		0	0.218087		-1.90247	0		1	0.0837906	0.0178341	0		1	0.0596587	0.0199439	0		1	0.0914768	0.628697	1
0	0.053091		0	0.206421		-2.88119	0		1	0.0655278	0.0178341	0		1	0.0596587	0.0199439	0		1	0.114321	0.0114875	0
0	0.0595887		0	0.21031		-2.39183	0		1	0.0711617	0.0178341	0		1	0.0596587	0.0199439	0		1	0.0728218	0.0114875	0
0	0.0595887		0	0.21031		-2.63651	0		1	0.0711617	0.0178341	0		1	0.109435	0.0369927	0		1	0.0456111	0.0114875	0
0	0.0668254		0	0.214198		3.54763	0		1	0.07724	0.0178341	0		1	0.192251	0.06761	0		1	0.0282581	0.0114875	0
0	0.0668254		0	0.214198		-2.63651	0		1	0.07724	0.0178341	0		1	0.0596587	0.0199439	0		1	0.0359396	0.0114875	0
0	0.184212		0	0.256518		-2.88119	0		1	0.186536	0.0594076	0		1	0.109435	0.0369927	0		2	0.090809	0.034614	0
0	0.537365		0	0.314392		-2.75885	0		1	0.472331	0.0400171	0		1	0.0596587	0.0199439	0		2	0.0914768	0.0114875	0
0	0.074871		0	0.218087		-2.39183	0		1	0.0837906	0.0178341	0		1	0.0596587	0.0199439	0		2	0.838395	0.51293	0
0	0.0595887		0	0.21031		-2.63651	0		1	0.0711617	0.0178341	0		1	0.633621	0.327842	0		2	0.0577295	0.0114875	0
0	0.109118		0	0.237074		-2.75885	0		1	0.128385	0.0267754	0		1	0.0596587	0.0199439	0		2	0.141979	0.0114875	0
0	0.116624		0	0.233642		-2.14715	0		1	0.11529	0.0178341	0		1	0.0596587	0.0199439	0		2	0.114321	0.0114875	0
0	0.0936822		0	0.225864		-2.88119	0		1	0.0984232	0.0178341	0		1	0.0596587	0.0199439	0		2	0.0359396	0.0114875	0
0	0.542265		0	0.332466		-0.6593	0		1	0.606772	0.126635	0		1	0.0596587	0.0199439	0		2	0.0456111	0.0114875	0
0	0.053091		0	0.206421		-2.75885	0		1	0.0655278	0.0178341	0		1	0.0596587	0.0199439	0		2	0.30716	0.034614	0
0	0.0595887		0	0.21031		-2.02481	0		1	0.0711617	0.0178341	0		1	0.0596587	0.0199439	0		2	0.21245	0.034614	0
0	0.0595887		0	0.21031		-2.88119	0		1	0.0711617	0.0178341	0		1	0.0596587	0.0199439	0		2	0.0282581	0.0114875	0
0	0.0595887		0	0.21031		-2.88119	0		1	0.0711617	0.0178341	0		1	0.0596587	0.0199439	0		2	0.0572925	0.034614	0
0	0.0837983		0	0.221976		-2.75885	0		1	0.090842	0.0178341	0		1	0.0596587	0.0199439	0		2	0.0282581	0.0114875	0
0	0.0595887		0	0.21031		-2.14715	0		1	0.0711617	0.0178341	0		1	0.0596587	0.447212	1		2	0.0577295	0.0114875	0
0	0.0595887		0	0.21031		-2.51417	0		1	0.0711617	0.0178341	0		1	0.0596587	0.447212	1		2	0.0282581	0.0114875	0
0	0.0936822		0	0.225864		-2.63651	0		1	0.0984232	0.617221	1		1	0.0596587	0.0199439	0		2	0.0359396	0.0114875	0
0	0.104599		0	0.229753		-0.0476	0		1	0.106563	0.0178341	0		1	0.0596587	0.0199439	0		2	0.0282581	0.0114875	0
0	0.074871		0	0.218087		-2.51417	0		1	0.07724	0.0178341	0		1	0.0596587	0.0199439	0		2	0.0282581	0.0114875	0
0	0.074871		0	0.218087		-2.02481	0		1	0.0655278	0.0178341	0		1	0.471707	0.20533	0		2	0.0456111	0.0114875	0
0	0.104599		0	0.229753		-2.51417	0		1	0.0711617	0.0178341	0		1	0.0596587	0.0199439	0		2	0.423462	0.0114875	0
0	0.109118		0	0.237074		3.49243	1		1	0.0711617	0.617221	1		1	0.0596587	0.0199439	0		2	0.364248	0.628697	1
0	0.0936822		0	0.225864		29.2238	1		1	0.0711617	0.617221	1		1	0.0596587	0.0199439	0		2	0.256961	0.034614	0
0	0.0668254		0	0.214198		16.4567	1		1	0.124631	0.0178341	0		2	0.0596587	0.0199439	0		2	0.421495	0.034614	0
0	0.979356		0	0.467202		-2.88119	1		1	0.0655278	0.0178341	0		2	0.0596587	0.0199439	0		2	0.0456111	0.0114875	0
0	0.121592		0	0.240963		1.85464	1		1	0.090842	0.0178341	0		2	0.0596587	0.0199439	0		2	0.0456111	0.0114875	0
0	0.590684		0	0.332922		1.40071	1		1	0.07724	0.0178341	0		2	0.0596587	0.0199439	0		2	0.114321	0.0114875	0
0	0.074871		0	0.218087		1.46785	1		1	0.937116	0.105382	0		2	0.926288	0.766396	0		2	0.213802	0.0114875	0
0	0.116624		0	0.233642		-0.24491	1		1	0.07724	0.0178341	0		2	0.109435	0.0369927	0		2	0.0728218	0.628697	1
0	0.415899		0	0.298837		-2.14715	1		1	0.0655278	0.0178341	0		2	0.192251	0.06761	0		2	0.175007	0.0114875	0
0	0.104599		0	0.229753		-1.19603	1		1	0.0711617	0.0178341	0		2	0.109435	0.0369927	0		2	0.546914	0.628697	1
0	0.0595887		0	0.21031		8.4886	1		1	0.090842	0.0178341	0		2	0.0596587	0.0199439	0		2	0.0282581	0.0114875	0
0	0.0668254		0	0.214198		11.2868	1		1	0.07724	0.0178341	0		2	0.0596587	0.0199439	0		2	0.478921	0.254466	0
0	0.203311		0	0.260406		14.0532	1		1	0.0711617	0.0178341	0		2	0.0596587	0.0199439	0		2	0.0359396	0.0114875	0
0	0.109118		0	0.237074		8.23609	1		2	0.0837906	0.0178341	0		2	0.0596587	0.0199439	0		2	0.141979	0.0114875	0
0	0.166531		0	0.252629		15.1584	1		2	0.0837906	0.0178341	0		2	0.0596587	0.0199439	0		2	0.0282581	0.0114875	0
0	0.053091		0	0.206421		28.2253	1		2	0.106563	0.0178341	0		2	0.0596587	0.447212	1		2	0.0282581	0.0114875	0
0	0.0875064		0	0.229297		4.68823	1		2	0.128385	0.0267754	0		2	0.0596587	0.0199439	0		2	0.0359396	0.0114875	0
0	0.053091		0	0.206421		5.52484	1		2	0.0984232	0.0178341	0		3	0.999222	0.99991	1		2	0.114321	0.0114875	0
0	0.074871		0	0.218087		3.32272	1		2	0.07724	0.0178341	0		3	0.0596587	0.447212	1		2	0.0577295	0.0114875	0
0	0.053091		0	0.206421		2.00458	1		2	0.974273	0.76591	0		3	0.998495	0.993308	0		2	0.0456111	0.0114875	0
0	0.0595887		0	0.21031					2	0.138621	0.0327559	0		3	0.866451	0.985734	1		2	0.760898	0.254466	0
0	0.053091		0	0.206421					2	0.598637	0.249739	0		3	0.633621	0.950958	1		2	0.0577295	0.0114875	0
0	0.053091		0	0.206421					2	0.0837906	0.0178341	0		3	0.960536	0.995955	1		2	0.141979	0.0114875	0
0	0.0668254		0	0.214198					2	0.11529	0.0178341	0		3	0.989167	0.998861	1		2	0.0577295	0.0114875	0
0	0.215728		0	0.256974					2	0.385824	0.0488068	0		3	0.989167	0.998861	1		3	0.0914768	0.628697	1
0	0.195748		0	0.253086					2	0.106563	0.0178341	0		3	0.633621	0.950958	1		3	1	1	1
0	0.184212		0	0.256518					2	0.0711617	0.0178341	0		3	0.999998	1	1		3	0.999338	0.999977	1
0	0.364315		0	0.280307					2	0.07724	0.0178341	0		3	0.999598	0.999952	1		3	1	0.999316	1
0	0.144289		0	0.241419					2	0.200344	0.0267754	0		3	0.471707	0.911286	1		3	0.973435	0.999928	1
0	0.245818		0	0.268184					2	0.128385	0.0400171	0		3	0.109435	0.0369927	0		3	0.8373	0.997892	1
0	0.0668254		0	0.214198					2	0.173474	0.249739	0		3	0.999598	0.998113	0		3	1	1	1
0	0.0668254		0	0.214198					2	0.0655278	0.0178341	0		3	0.633621	0.327842	0		3	0.141979	0.628697	1
0	0.104599		0	0.229753					2	0.109841	0.536574	0		3	0.999598	0.998113	0		3	0.709527	0.997892	1
0	0.144289		0	0.241419					2	0.0655278	0.0178341	0		3	1	1	1		3	0.364248	0.628697	1
0	0.0837983		0	0.221976					2	0.0837906	0.0178341	0		3	0.0596587	0.447212	1		3	0.360523	0.941584	1
0	0.39309		0	0.284195					2	0.0655278	0.0178341	0		3	0.866451	0.985734	1		3	0.213802	0.628697	1
0	0.104599		0	0.229753					2	0.0711617	0.0178341	0		3	0.866451	0.985734	1		3	0.714486	0.941584	1
0	0.129831		0	0.237531					2	0.0655278	0.0178341	0		3	0.633621	0.327842	0		3	1	1	1
0	0.259983		0	0.264752					2	0.0655278	0.0178341	0							3	0.987514	0.76466	0
0	0.144289		0	0.241419					2	0.07724	0.0178341	0							3	1	1	0
0	0.116624		0	0.233642					2	0.181436	0.0178341	0							3	1	1	0
1	0.999733		1	0.646776					2	0.168657	0.617221	1							3	1	1	1
1	0.0936822		1	0.225864					2	0.186536	0.0327559	0							3	1	1	1
1	0.0837983		1	0.221976					2	0.273789	0.0178341	0							3	0.484959	0.628697	1
1	0.999965		1	0.705563					2	0.134615	0.0178341	0							3	1	1	0
1	0.999188		1	0.564876					2	0.230216	0.0267754	0							3	1	1	1
1	0.602082		1	0.340243					2	0.07724	0.0178341	0							3	1	1	1
1	0.968246		1	0.458968					2	0.07724	0.0178341	0							3	1	1	1
1	0.977176		1	0.481387					2	0.106563	0.0178341	0							3	1	1	1
1	0.999999		1	0.882398					2	0.134615	0.0178341	0							3	0.661252	0.941584	1
1	0.982522		1	0.478411					2	0.090842	0.617221	1							3	0.99642	0.980288	1
1	0.999846		1	0.611997					2	0.291739	0.0178341	0							3	1	1	1
1	0.998601		1	0.570827					2	0.106563	0.0178341	0							3	0.916795	0.980288	1
1	0.883328		1	0.408871					2	0.124631	0.0178341	0							3	0.998617	0.999928	1
1	0.630996		1	0.344132					2	0.209227	0.617221	1							3	1	1	1
1	0.867871		1	0.386908					2	0.134615	0.0178341	0							3	0.994269	0.628697	1
1	1		1	1.66244					2	0.11529	0.617221	1							3	0.979804	0.51293	0
1	0.116624		1	0.233642					2	0.106563	0.0178341	0							3	0.599735	0.993525	1
1	0.542265		1	0.332466					2	0.0655278	0.0178341	0							3	0.114321	0.0114875	0
1	0.195748		1	0.253086					2	0.372979	0.0594076	0							3	0.305448	0.941584	1
1	0.999998		1	0.856546					2	0.0711617	0.0178341	0							3	1	0.997892	1
1	0.999135		1	0.615209					2	0.11529	0.0178341	0							3	1	1	1
1	0.254703		1	0.275505					2	0.0655278	0.0178341	0							3	1	1	1
1	0.144289		1	0.241419					2	0.0655278	0.0178341	0							3	1	0.999992	1
1	0.415899		1	0.298837					2	0.0711617	0.0178341	0							3	1	1	1
1	0.999997		1	0.776017					2	0.106563	0.0178341	0							3	1	1	1
1	0.995426		1	0.49236					2	0.0837906	0.0178341	0							3	0.999753	0.9989	0
1	0.867871		1	0.386908					2	0.07724	0.0178341	0							3	0.999984	0.999778	1
1	1		1	1.19304					2	0.480805	0.0873391	0
1	1		1	1.59337					2	0.0837906	0.0178341	0
1	1		1	1.1537					2	0.11529	0.0178341	0
1	1		1	0.98785					2	0.0837906	0.0178341	0
1	0.237145		1	0.260863					3	0.999675	0.999999	1
1	1		1	1.26397					3	0.0984232	0.617221	1
1	0.999996		1	0.782881					3	0.090842	0.617221	1
1	0.999993		1	0.784943					3	0.999911	0.999513	0
1	1		1	1.54074					3	0.997022	0.999984	1
1	1		1	1.03314					3	0.648127	0.998158	1
1	0.223847		1	0.264295					3	0.970432	0.998784	1
1	0.386518		1	0.294948					3	0.983539	0.999992	1
1	0.896096		1	0.383932					3	0.999999	1	1
1	0.999991		1	0.759092					3	0.980805	0.999996	1
1	0.736113		1	0.359687					3	0.998933	0.960023	1
1	0.999897		1	0.688638					3	0.99782	0.999993	1
1	0.637406		1	0.333379					3	0.909392	0.999956	1
1	0.998407		1	0.595766					3	0.668043	0.97816	1
									3	0.841995	0.951242	1
									3	1	1	1
									3	0.11529	0.617221	1
									3	0.606772	0.997212	1
									3	0.168657	0.617221	1
									3	0.999998	1	1
									3	0.999363	1	1
									3	0.269715	0.873481	1
									3	0.134615	0.617221	1
									3	0.385824	0.894717	1
									3	0.999981	1	1
									3	0.982526	0.967277	1
									3	0.841995	0.97989	0
									3	1	0.999999	0
									3	1	1	0
									3	1	1	1
									3	1	1	1
									3	0.194957	0.617221	1
									3	1	1	0
									3	0.999985	1	1
									3	0.999988	1	1
									3	1	1	1
									3	1	1	1
									3	0.214903	0.0267754	0
									3	0.365069	0.787314	1
									3	0.820049	0.848686	1
									3	0.999976	0.999982	0
									3	0.741438	0.151448	0
									3	0.999885	0.999971	1
									3	0.590449	0.848686	1
									3	0.999009	1	0
									3	0.966707	0.998158	1
									3	1	1	1
									3	1	1	1
									3	0.0655278	0.617221	1
									3	0.881496	0.999197	1
									3	0.608488	0.617221	1
									3	0.767909	0.249739	0
									3	0.48929	0.894717	1
									3	0.106563	0.0178341	0
									3	0.252638	0.820033	1
									3	0.998428	0.940651	1
									3	0.999965	0.999934	1
									3	0.999994	1	1
									3	0.999219	0.997212	1
									3	1	1	1
									3	1	1	1
									3	0.989923	0.80109	0
									3	0.990646	0.98817	1
									3	0.955596	0.999981	1
									3	0.85342	0.832142	0

## Sheet: Fig. 7
Fig. 7a	Expression level of 7 trophoblast-specific genes in trophoblast cells from the placental tissue of PAS compared to white blood cells (WBCs) from healthy non-pregnant female donors.
	Copy numbers (CN)							Transformed to	Log10(CN+1)
	CSH1	CSH2	PAPPA2	PSG1	PSG2	PSG3	PSG11		CSH1	CSH2	PAPPA2	PSG1	PSG2	PSG3	PSG11
Tissue 1	500000000	49000000	252000	20400000	795000	11515000	1490000		8.69897	7.6902	5.4014	7.30963	5.90037	7.06126	6.17319
Tissue 2	500000000	50000000	21100	5515000	109000	7685000	560000		8.69897	7.69897	4.3243	6.74155	5.03743	6.88564	5.74819
Tissue 3	5650000	565000	472500	1640000	69750	734500	1469500		6.75205	5.75205	5.6744	6.21484	4.84355	5.86599	6.16717
Tissue 4	1340000	134000	22150	11795000	6800	15305000	399000		6.12711	5.12711	4.34539	7.0717	3.83257	7.18483	5.60097
WBCs 1	0	0	0	290	0	0	0		0	0	0	2.46389	0	0	0
WBCs 2	0	0	0	90	0	0	0		0	0	0	1.95904	0	0	0
WBCs 3	0	0	0	30	0	0	0		0	0	0	1.49136	0	0	0
WBCs 4	0	0	0	120	0	0	0		0	0	0	2.08279	0	0	0
Fig. 7b, 7c	Expression level of 7 trophoblast-specific genes in the cTBs enriched from pregnant women with PAS and normal placentation.
	Copy numbers (CN)							Transformed to	Log10(CN+1)
	CSH1	CSH2	PAPPA2	PSG1	PSG2	PSG3	PSG11		CSH1	CSH2	PAPPA2	PSG1	PSG2	PSG3	PSG11
PAS01	1034	21	80.5	47550	3.7	46760	5000000		3.01494	1.34242	1.91116	4.67716	0.672098	4.66988	6.69897
PAS03	80	7	0	146000	0	78040	5000000		1.90849	0.90309	0	5.16436	0	4.89232	6.69897
PAS04	859	36	30	6475	0	8800	5000000		2.9345	1.5682	1.49136	3.81131	0	3.94453	6.69897
PAS05	100.5	5	8.5	16000	0	18680	5000000		2.00647	0.778151	0.977724	4.20415	0	4.2714	6.69897
PAS06	144.5	7	33	45150	0	28640	5000000		2.16286	0.90309	1.53148	4.65467	0	4.45699	6.69897
PAS07	612.5	22.5	90	87400	0	85920	5000000		2.78781	1.37107	1.95904	4.94152	0	4.9341	6.69897
PAS09	368	7	11.5	8650	0	10640	5000000		2.56703	0.90309	1.09691	3.93707	0	4.02698	6.69897
PAS10	276	5	9	10650	0.35	8440	5000000		2.44248	0.778151	1	4.02739	0.130334	3.92639	6.69897
PAS23	15745	105	2250	5000000	0	4000000	0		4.19717	2.02531	3.35238	6.69897	0	6.60206	0
PAS25	700	845	147.5	140250	9	110480	5000000		2.84572	2.92737	2.17173	5.14691	1	5.04329	6.69897
PAS26	273.5	201.5	179	19250	14.5	21920	5000000		2.43854	2.30643	2.25527	4.28445	1.19033	4.34086	6.69897
Nor32	46	0	5.2	1242	0	1620.8	33820		1.6721	0	0.792392	3.09447	0	3.21	4.52919
Nor38	70	0	1.6	562	0	742.4	1514		1.85126	0	0.414973	2.75051	0	2.87122	3.18041
Nor39	0	0	0	846	0	902.4	0		0	0	0	2.92788	0	2.95588	0
Nor33	54	0	2.8	1556	1.4	1377.6	57000		1.74036	0	0.579784	3.19229	0.380211	3.13944	4.75588
Nor34	100.6	1.4	0	3180	0	2880	70400		2.00689	0.380211	0	3.50256	0	3.45954	4.84758
Nor35	74	0	5	7040	0	7296	66400		1.87506	0	0.778151	3.84763	0	3.86314	4.82217
Nor40	8.8	0	0	332	0	294.4	88000		0.991226	0	0	2.52244	0	2.47041	4.94449
Nor37	92	0	7.2	1406	0	1734.4	46720		1.96848	0	0.913814	3.14829	0	3.2394	4.66951
Nor43	40	0	5.2	2346	1.8	1201.6	64200		1.61278	0	0.792392	3.37051	0.447158	3.08012	4.80754
Nor36	108.4	3.6	9	5540	0	5760	44020		2.03902	0.662758	1	3.74359	0	3.7605	4.64366

## Sheet: Suppl. Fig. 3
Suppl. Fig. 3b	Cluster size range of cTB clusters (n = 279).						Suppl. Fig. 3c,d	Distribution and proportion of cTB clusters (n = 279) with varying numbers of cells
Cluster size (μm)									Cluster count		Proportion (%)
20.199							cTB clusters	N = 2	97		0.34767
22.8976								N = 3	48		0.172043
14.5657								N = 4	37		0.132616
40.0025								N = 5-6	36		0.129032
12.0897								N = 7-9	29		0.103943
9.49579								N = 10-20	23		0.0824373
38.5162								N > 20	9		0.0322581
11.8427								Total	279		1
8.62554
34.8964
18.0377
8.68792
12.3223
20.8825
9.89848
13.2929
41.5678
10.4183
7.56241
9.22605
20.4573
33.0485
7.78653
14.3039
16.7114
11.8765
7.94607
8.8017
9.22063
13.8087
6.91303
21.1417
10.315
25.7905
12.5284
6.89202
31.8542
32.0668
13.3394
13.7372
40.9578
7.89937
12.1515
24.6633
12.4996
31.9811
10.4062
59.3887
19.3494
20.8307
22.3786
15.3447
9.53939
11.2557
13.7674
16.9174
11.6035
18.9729
10.3942
9.0111
13.2378
8.92468
7.2111
26.0912
10.0995
14.967
10.5939
19.6677
8.16701
7.52861
15.1789
15.7639
9.00389
29.2998
10.7833
46.7846
41.1846
35.95
12.5427
28.4515
8.81589
23.5527
14.2018
32.7371
9.08845
51.0639
210.665
17.0153
11.3855
16.1861
8.42318
27.6373
7.61577
13.7619
34.5999
10.2176
12.8121
29.96
8.94148
9.0233
15.529
7.64199
7.91454
16.5523
12.9923
37.6963
11.0851
13.0721
7.73886
13.8116
10.9202
14.3499
13.7739
32.6414
35.7491
50.6192
30.5856
22.3285
33.4299
18.3712
10.9982
17.96
13.53
10.9622
19.8305
17.8662
23.4708
19.803
9.88332
118.169
17.1056
11.0594
20.1035
13.7782
12.5451
7.84602
6.98498
8.51998
10.0916
13.4075
21.2885
26.8194
12.1083
27.5238
10.9041
38.6952
10.4039
19.6163
12.0237
23.5465
27.0533
24.1083
47.3405
8.56271
18.9484
15.5913
52.7249
32.6763
9.54987
13.4466
33.9597
8.90505
11.3367
26.7946
12.8312
35.2624
28.0824
7.08096
21.2753
7.30205
19.3179
14.2723
33.49
18.5038
8.93308
17.7384
7.24776
49.382
13.1252
9.77139
9.49579
23.2966
27.8912
47.1211
12.9453
91.4162
29.0048
39.1267
15.434
12.1408
27.291
14.4499
26.7494
10.7396
8.83629
12.4515
13.9298
9.69794
63.0378
18.5426
23.1927
12.2193
10.5726
10.4571
20.6746
9.96795
15.9367
7.84857
9.72625
12.8612
23.2585
51.2299
10.0628
26.0988
15.0512
12.4161
14.3579
18.5954
20.8792
23.7607
54.9057
8.33787
25.0873
16.2136
10.6771
31.2095
15.1261
35.0885
15.1136
22.9896
13.8007
16.4587
30.8998
17.7736
31.2288
9.12086
14.1096
12.522
96.1457
10.7764
11.5983
8.16701
10.2333
47.3983
16.7428
10.1784
7.29383
9.04102
46.8496
14.9619
19.2286
19.1625
20.5071
9.9915
12.7373
9.8818
25.3022
12.3742
23.5542
9.43981
15.026
9.75705
40.9346
8.1265
12.0855
23.3897
39.5181
9.59375
7.93725
20.0918
12.1705
28.3692
7.08237
14.3701
27.6993
11.783
14.7729
8.60814
39.3716

## Sheet: Suppl. Fig.5
Single_cTBs	cTBs_within_clusters	cTB_Clusters	Group__1_normal__2_previa__3_accreta_
4	0	0	1
0	0	0	1
2	0	0	1
8	2	1	1
3	0	0	1
3	0	0	1
0	0	0	1
1	0	0	1
1	0	0	1
2	0	0	1
2	0	0	1
7	6	1	1
16	4	2	1
3	0	0	1
1	0	0	1
2	2	1	1
7	0	0	1
5	0	0	1
3	10	5	1
0	0	0	1
1	0	0	1
1	0	0	1
1	0	0	1
4	0	0	1
1	0	0	1
1	0	0	1
5	0	0	1
6	0	0	1
25	65	15	3
5	0	0	3
4	0	0	3
46	56	14	3
51	51	7	3
5	28	5	3
12	30	9	3
6	54	11	3
15	147	27	3
17	58	9	3
69	13	6	3
29	55	11	3
5	46	8	3
6	16	5	3
17	12	5	3
145	156	39	3
7	0	0	3
3	26	5	3
12	0	0	3
26	267	24	3
11	111	16	3
6	7	2	3
9	0	0	3
12	8	2	3
70	81	13	3
50	14	4	3
17	38	5	3
89	87	28	3
39	397	54	3
73	111	29	3
48	113	26	3
14	0	0	3
19	362	43	3
60	161	15	3
37	68	19	3
149	279	33	3
42	505	29	3
9	2	1	3
11	4	2	3
28	6	3	3
48	72	16	3
10	11	5	3
24	48	17	3
15	6	3	3
3	0	0	2
3	0	0	2
6	0	0	2
2	2	1	2
5	0	0	2
2	0	0	2
20	25	8	2
3	3	1	2
6	245	16	3
9	14	4	2
3	0	0	2
7	0	0	2
12	5	2	2
6	0	0	2
1	0	0	2
2	0	0	2
8	2	1	2
2	4	1	2
6	14	1	2
0	0	0	2
0	20	1	2
0	0	0	2
3	0	0	2
0	0	0	2
1	0	0	2
0	0	0	2
0	0	0	2
2	0	0	2
13	0	0	2
12	0	0	2
7	3	1	2
19	0	0	2
9	0	0	2
10	2	1	2
2	0	0	2
2	0	0	2
6	0	0	2
9	0	0	2
4	0	0	2
20	0	0	2
6	0	0	2
8	0	0	2
15	0	0	2
9	0	0	2
7	0	0	2
2	0	0	1
0	0	0	1
1	0	0	1
1	0	0	1
1	0	0	1
8	0	0	1
0	0	0	1
4	0	0	1
2	0	0	1
35	9	4	1
2	0	0	1
0	0	0	1
1	0	0	1
4	0	0	1
2	0	0	1
1	0	0	1
17	28	8	3
65	228	45	3
44	260	26	3
0	0	0	3
8	32	7	3
35	0	0	3
18	14	4	3
4	8	4	3
6	0	0	3
5	5	2	3
71	11	5	3
50	44	15	3
77	74	14	3
47	26	10	3
29	302	27	3
70	119	42	3
18	26	10	3
38	19	7	3
20	50	7	3
6	0	0	2
18	27	5	3
0	0	0	2
5	6	3	2
1	0	0	2
7	0	0	2
0	0	0	2
0	0	0	2
1	0	0	2
6	0	0	2
3	0	0	2
2	0	0	2
10	8	3	2
3	0	0	2
7	0	0	2
3	0	0	2

## Sheet: Suppl. Fig.6
Disease_or_not_Shenzhen	LOGREGRshenzhen_ste			LOGREGR_LA_step	Disease_or_not_LA		Group__1_normal__2_previa__3_accreta_	LOGREGR_all_cTB_stepwise
0	0.0442751			0.0868778	0		1	0.090842
0	0.27743			0.0868778	0		1	0.0655278
0	0.118619			0.0868778	0		1	0.07724
0	0.213041			0.155314	0		1	0.200344
0	0.0316305			0.0868778	0		1	0.0837906
0	0.0866676			0.0868778	0		1	0.0837906
0	0.0316305			0.0868778	0		1	0.0655278
0	0.0522859			0.0868778	0		1	0.0711617
0	0.0316305			0.0868778	0		1	0.0711617
0	0.0374431			0.0868778	0		1	0.07724
0	0.0316305			0.0868778	0		1	0.07724
0	0.0316305			0.155314	0		1	0.186536
0	0.0442751			0.262181	0		1	0.472331
0	0.240469			0.0868778	0		1	0.0837906
0	0.210016			0.0868778	0		1	0.0711617
0	0.243798			0.155314	0		1	0.128385
0	0.474577			0.0868778	0		1	0.11529
0	0.135991			0.0868778	0		1	0.0984232
0	0.352561			0.719483	0		1	0.606772
0	0.0442751			0.0868778	0		1	0.0655278
0	0.0442751			0.0868778	0		1	0.0711617
0	0.0852423			0.0868778	0		1	0.0711617
0	0.135991			0.0868778	0		1	0.0711617
0	0.0374431			0.0868778	0		1	0.090842
0	0.0998907			0.0868778	0		1	0.0711617
0	0.0316305			0.0868778	0		1	0.0711617
0	0.0316305			0.0868778	0		1	0.0984232
0	0.0374431			0.0868778	0		1	0.106563
0	0.0852423			0.999464	1		1	0.07724
0	0.0522859			0.0868778	1		1	0.0655278
0	0.0442751			0.0868778	1		1	0.0711617
0	0.821294			0.998964	1		1	0.0711617
1	0.440233			0.905476	1		1	0.0711617
1	0.135991			0.719483	1		1	0.124631
1	0.691707			0.972809	1		1	0.0655278
1	1			0.992572	1		1	0.090842
1	0.999931			1	1		1	0.07724
1	0.992469			0.972809	1		1	0.937116
1	1			0.832123	1		1	0.07724
1	1			0.992572	1		1	0.0655278
1	1			0.948751	1		1	0.0711617
1	1			0.719483	1		1	0.090842
1	0.273808			0.719483	1		1	0.07724
1	1			1	1		1	0.0711617
1	1			0.0868778	1		2	0.0837906
1	1			0.719483	1		2	0.0837906
1	1			0.0868778	1		2	0.106563
1	1			0.999999	1		2	0.128385
1	0.936658			0.999722	1		2	0.0984232
1	0.981825			0.155314	1		2	0.07724
1	0.823942			0.262181	1		2	0.974273
1	0.0852423			0.407138	1		2	0.138621
1	0.397728			0.999722	1		2	0.598637
1	0.999999			0.719483	1		2	0.0837906
1	1			0.999856	1		2	0.11529
1	1			0.407138	1		2	0.385824
1	1			0.0868778	0		2	0.106563
1	1			0.0868778	0		2	0.0711617
1	1			0.0868778	0		2	0.07724
1	0.999969			0.155314	0		2	0.200344
1	0.999977			0.0868778	0		2	0.128385
				0.0868778	0		2	0.173474
				0.948751	0		2	0.0655278
				0.155314	0		2	0.109841
				0.999722	1		2	0.0655278
				0.570292	0		2	0.0837906
				0.0868778	0		2	0.0655278
				0.0868778	0		2	0.0711617
				0.262181	0		2	0.0655278
				0.0868778	0		2	0.0655278
				0.0868778	0		2	0.07724
							2	0.181436
							2	0.168657
							2	0.186536
							2	0.273789
							2	0.134615
							2	0.230216
							2	0.07724
							2	0.07724
							2	0.106563
							2	0.134615
							2	0.090842
							2	0.291739
							2	0.106563
							2	0.124631
							2	0.209227
							2	0.134615
							2	0.11529
							2	0.106563
							2	0.0655278
							2	0.372979
							2	0.0711617
							2	0.11529
							2	0.0655278
				0.0868778	0		2	0.0655278
				0.0868778	0		2	0.0711617
				0.0868778	0		2	0.106563
				0.0868778	0		2	0.0837906
				0.0868778	0		2	0.07724
				0.0868778	0		2	0.480805
				0.0868778	0		2	0.0837906
				0.0868778	0		2	0.11529
				0.0868778	0		2	0.0837906
				0.0868778	0		3	0.999675
				0.0868778	0		3	0.0984232
				0.0868778	0		3	0.090842
				0.0868778	0		3	0.999911
				0.0868778	0		3	0.997022
				0.0868778	0		3	0.648127
				0.0868778	0		3	0.970432
				0.570292	0		3	0.983539
				0.0868778	0		3	0.999999
				0.0868778	0		3	0.980805
				0.0868778	0		3	0.998933
				0.0868778	0		3	0.99782
				0.0868778	0		3	0.909392
				0.0868778	0		3	0.668043
				0.948751	1		3	0.841995
				1	1		3	1
				1	1		3	0.11529
				0.0868778	1		3	0.606772
				0.905476	1		3	0.168657
							3	0.999998
							3	0.999363
							3	0.269715
							3	0.134615
							3	0.385824
							3	0.999981
							3	0.982526
							3	0.841995
							3	1
							3	1
							3	1
							3	1
							3	0.194957
				0.905476	1		3	1
				0.0868778	0		3	0.999985
				0.719483	1		3	0.999988
				0.0868778	0		3	1
				0.407138	0		3	1
							3	0.214903
							3	0.365069
							3	0.820049
							3	0.999976
							3	0.741438
							3	0.999885
							3	0.590449
							3	0.999009
							3	0.966707
				0.0868778	0		3	1
				0.0868778	0		3	1
				0.0868778	0		3	0.0655278
							3	0.881496
							3	0.608488
							3	0.767909
							3	0.48929
							3	0.106563
							3	0.252638
							3	0.998428
							3	0.999965
							3	0.999994
							3	0.999219
							3	1
							3	1
							3	0.989923
							3	0.990646
							3	0.955596
							3	0.85342

## Sheet: Table 1, Suppl. Table 2
Group__1_normal__2_previa__3_accreta_	GA	Maternal_age	BMI	IVF	Gravi	Par	CD
3	14	42	41	0	9	4	0
3	33.2857	33	19	0	3	1	1
3	30.1429	36	40.4	0	6	5	4
3	10.1429	39	31	0	3	2	1
3	29	41	22	1	3	1	1
3	20.2857	29	34	0	1	0	0
3	18.6667	30	19	1	1	0	0
3	20.3333	37	20.3	0	3	1	1
3	36	36	24.8	0	1	0	0
3	33.8889	42	20.2	1	1	0	0
3	37.4286	38	28	0	3	1	1
3	17.4	36	22	0	2	1	1
3	34.2857	40	40	0	7	6	3
3	32.2857	38	24	0	2	1	1
3	19	34	25.3	1	3	0	0
3	35.2857	38	21	1	2	1	1
3	28.1111	41	29.1	0	4	2	0
3	31.1429	36	22	0	5	2	2
3	35	36	39.5	1	6	4	1
3	23.6667	38	39	1	3	2	2
3	24.4	36	23.2	0	1	0	0
3	35	41	23.5078	0	4	3	2
3	29.7143	34	24.6	0	5	2	2
3	28.2857	31	23.3	0	4	2	2
3	33.5714	37	22.8	0	2	0	0
3	15.1429	34	20.3	0	6	1	1
3	35.5714	42	20.9	0	4	1	1
3	35.5714	29	23.6	0	2	1	1
3	32.1429	29	28.2	0	4	1	1
3	25	23	18.3	0	3	1	1
3	35.2857	37	21.5	0	5	2	2
3	32.7143	34	25.7	0	2	1	1
3	33.7143	26	23.1	0	2	1	1
3	35.7143	28	16.4	0	3	1	1
3	37.1429	41	15.7	0	4	2	2
3	33	23	20.1	0	3	1	1
3	39	33	27.7	0	2	0	0
3	19	35	24	0	2	1	1
3	33	43	22	0	6	2	2
3	36	42	28	1	3	2	2
3	20	26	25	1	3	2	2
3	23	30	25	0	6	3	0
3	33.4286	27	42.7	0	6	4	4
3	29.1429	33	24.5	0	4	3	1
3	12.4286	36	21	0	1	0	0
3	35.5714	35	22.1	1	2	1	1
3	12.2857	36	20	1	3	2	2
3	33.7143	40	32	0	4	2	2
3	20.5	32	25.1	0	2	1	0
3	21	38	49	0	3	2	2
3	34.4286	32	18.7783	1	5	2	1
3	36.2857	30	19.2	0	1	0	0
3	35.5714	34	23.8	0	4	1	1
3	35.5714	36	29.4	0	3	2	2
3	34.2857	35	21.9	0	4	2	2
3	31.1429	25	28.2	0	3	2	2
3	37.2857	27	24.2	0	4	1	1
3	36	44	20.2	0	4	2	1
3	35.2857	42	24.8	0	4	2	1
3	35.2857	32	18.8	0	4	2	2
3	35	29	19.7	0	4	1	1
3	29	39	23.4	0	4	1	1
3	33.5714	29	24.9	0	3	1	1
3	22.8571	44	42.6	1	5	1	1
3	20.7143	43	24.7	1	1	1	0

## Sheet: Suppl. Table 3
Group__1_normal__2_previa__3_accreta_	CD	With_Previa_1
3	0	0
3	1	1
3	4	1
3	1	0
3	1	1
3	0	1
3	0	1
3	1	0
3	0	1
3	0	0
3	1	1
3	1	1
3	3	1
3	1	1
3	0	0
3	1	1
3	0	0
3	2	1
3	1	1
3	2	1
3	0	1
3	2	0
3	2	1
3	2	1
3	0	1
3	1	1
3	1	1
3	1	1
3	1	1
3	1	1
3	2	1
3	1	1
3	1	1
3	1	1
3	2	1
3	1	1
3	0	1
3	1	1
3	2	1
3	2	1
3	2	0
3	0	1
3	4	0
3	1	1
3	0	1
3	1	1
3	2	0
3	2	1
3	0	0
3	2	0
3	1	0
3	0	1
3	1	1
3	2	1
3	2	1
3	2	1
3	1	1
3	1	1
3	1	1
3	2	1
3	1	1
3	1	1
3	1	1
3	1	0
3	0	1
